# Supplementary material for: Improving CPAP Adherence for Obstructive Sleep Apnea: A Practical Application Primer on CPAP Desensitization
Source: MedEdPORTAL. 2020 Sep 15;16:10963. doi: 10.15766/mep_2374-8265.10963 (PMC7499811; doi:10.15766/mep_2374-8265.10963)
Supplement: Supplementary file 1 — CPAP Desensitization.pptxCPAP Interactive Role-Play.docxCPAP Desensitization Patient Protocol.docxCPAP Pre- & Posttest.docx [file mep_2374-8265.10963-s001.zip]

Archive with 5 entries (5 files):
- _Educational_Summary_Report_10963.pdf
- A. CPAP Desensitization.pptx
- B. CPAP Interactive Role-play.docx
- C. CPAP Desensitization Patient Protocol.docx
- D. CPAP Pre- & Posttest.docx
